# Supplementary material for: Tribological Behavior of the Laser Micro-Textured PEEK-1040 Steel Friction Pairs
Source: Polymers (Basel). 2025 Feb 27;17(5):645. doi: 10.3390/polym17050645 (PMC11902717; doi:10.3390/polym17050645)
Supplement: Supplementary file 1 [file polymers-17-00645-s001.zip]

Archive with 1 entries (1 files):
- polymers-3467785-supplementary.pdf
